# Supplementary material for: Fiber intake and fiber intervention in depression and anxiety: a systematic review and meta-analysis of observational studies and randomized controlled trials
Source: Nutr Rev. 2023 Nov 25;82(12):1678–95. doi: 10.1093/nutrit/nuad143 (PMC11551482; doi:10.1093/nutrit/nuad143)
Supplement: nuad143_Supplementary_Data [file nuad143_supplementary_data.zip]

Archive with 4 entries (3 files):
- nuad143_Supplementary_Data/
- nuad143_Supplementary_Data/Appendix_S1.pdf
- nuad143_Supplementary_Data/Appendix_S2.pdf
- nuad143_Supplementary_Data/PRISMA_2020_checklist.docx
